# Supplementary material for: Long-Term Phytoremediation of Coastal Saline Soil Reveals Plant Species-Specific Patterns of Microbial Community Recruitment
Source: mSystems. 2020 Mar 3;5(2):e00741-19. doi: 10.1128/mSystems.00741-19 (PMC7055657; doi:10.1128/mSystems.00741-19)
Supplement: TABLE S3 [file mSystems.00741-19-st003.xlsx]

## Sheet: TABLE S3
Archaea			GHL			LCM			TCL
	Function/guild	Barren soil	Distal-rhizosphere	Proximal-rhizosphere	Rhizoplane	Distal-rhizosphere	Proximal-rhizosphere	Rhizoplane	Distal-rhizosphere	Proximal-rhizosphere	Rhizoplane
	aerobic ammonia oxidation	8.42857	11.1429	9.52381	93.4762	63.5238	79.0476	98.5238	33.2857	68.619	99.1905
	nitrification	8.42857	11.1429	9.52381	93.4762	63.5238	79.0476	98.5238	33.2857	68.619	99.1905
	aerobic chemoheterotrophy	0.0952381	0.047619	0	0.0952381	0	0	0	0	0	0
	nitrate reduction	0.666667	0.047619	0.047619	0.0952381	0.047619	0	0.047619	0	0	0
	chemoheterotrophy	0.0952381	0.047619	0	0.0952381	0	0	0	0	0	0
