# Supplementary material for: Long-Term Phytoremediation of Coastal Saline Soil Reveals Plant Species-Specific Patterns of Microbial Community Recruitment
Source: mSystems. 2020 Mar 3;5(2):e00741-19. doi: 10.1128/mSystems.00741-19 (PMC7055657; doi:10.1128/mSystems.00741-19)
Supplement: TABLE S4 [file mSystems.00741-19-st004.xlsx]

## Sheet: TABLE S4
			GHL				LCM				TCL
	Function/guild	Barren soil	Distal-rhizosphere	Proximal-rhizosphere	Rhizoplane	Endosphere	Distal-rhizosphere	Proximal-rhizosphere	Rhizoplane	Endosphere	Distal-rhizosphere	Proximal-rhizosphere	Rhizoplane	Endosphere
Bacteria	methanotrophy	0	0.00606061	0	0	0	0	0	0	0	0	0	0	0
	methanol oxidation	0.0151515	0.0666667	0.0575758	0.212121	0	0.0212121	0.0242424	0.354545	0.0030303	0.030303	0.0121212	0.0272727	0
	methylotrophy	0.0151515	0.0727273	0.0575758	0.212121	0	0.0212121	0.0242424	0.354545	0.0030303	0.030303	0.0121212	0.0272727	0
	aerobic ammonia oxidation	0	0.0030303	0.0181818	0.0030303	0.0030303	0.00909091	0	0	0	0.00606061	0	0	0
	aerobic nitrite oxidation	0.166667	0.406061	0.539394	0.218182	0.00909091	0.357576	0.406061	0.133333	0.0393939	0.421212	0.342424	0.227273	0.00909091
	nitrification	0.166667	0.409091	0.557576	0.221212	0.0121212	0.366667	0.406061	0.133333	0.0393939	0.427273	0.342424	0.227273	0.00909091
	sulfate respiration	0.242424	0.0787879	0.0787879	0.154545	0.0121212	0.0969697	0.0545455	0.0484848	0.00606061	0.0575758	0.0636364	0.109091	0.0030303
	sulfur respiration	0.0818182	0.00606061	0.0030303	0.00606061	0	0.0212121	0.0030303	0.0030303	0	0.069697	0.0606061	0.0393939	0
	dark sulfite oxidation	0.00606061	0.0030303	0	0	0	0.00909091	0.00606061	0	0	0.0121212	0.0030303	0.0030303	0
	sulfite respiration	0.00606061	0	0	0	0	0	0	0	0	0	0	0	0
	thiosulfate respiration	0.0363636	0	0	0	0	0	0	0	0	0	0	0	0
	respiration of sulfur compounds	0.324242	0.0848485	0.0818182	0.160606	0.0121212	0.118182	0.0575758	0.0515152	0.00606061	0.127273	0.124242	0.148485	0.0030303
	nitrate denitrification	0.00909091	0.00606061	0.00909091	0.190909	0	0.0151515	0.00909091	0.354545	0.0030303	0.0212121	0.00909091	0.0272727	0
	nitrite denitrification	0.00909091	0.00606061	0.00909091	0.190909	0	0.0151515	0.00909091	0.354545	0.0030303	0.0212121	0.00909091	0.0272727	0
	nitrous oxide denitrification	0.00909091	0.00606061	0.00909091	0.190909	0	0.0151515	0.00909091	0.354545	0.0030303	0.0212121	0.00909091	0.0272727	0
	denitrification	0.00909091	0.00606061	0.00909091	0.190909	0	0.0151515	0.00909091	0.354545	0.0030303	0.0212121	0.00909091	0.0272727	0
	chitinolysis	0.00909091	0.0878788	0.127273	0.127273	0.0030303	0.118182	0.257576	0.327273	0.030303	0.124242	0.239394	0.0666667	0.0030303
	dark hydrogen oxidation	0.00909091	0.00606061	0.00909091	0.19697	0	0.0151515	0.0121212	0.354545	0.0030303	0.0212121	0.00909091	0.0272727	0
	nitrogen fixation	0	0.00606061	0.0424242	0.142424	0.0030303	0.0121212	0.0030303	0.136364	0.0151515	0.0181818	0	0.0454545	0.0151515
	nitrite ammonification	0	0	0	0	0	0	0	0	0	0	0.0030303	0	0
	nitrite respiration	0.00909091	0.0606061	0.324242	0.245455	0.0030303	0.0636364	0.178788	0.354545	0.0030303	0.030303	0.269697	0.0787879	0
	cellulolysis	0.00606061	0.0545455	0.0787879	1.00303	0.0030303	0.0848485	0.069697	4.2	0.1	0.233333	0.169697	0.554545	0.0030303
	xylanolysis	0	0.00606061	0.0030303	0.533333	0	0.00909091	0.0181818	1.01515	0.0424242	0.0393939	0.0212121	0.251515	0
	dark sulfide oxidation	0.0121212	0.0121212	0.00909091	0	0	0.0151515	0.00606061	0	0	0	0	0	0
	dark sulfur oxidation	0.00606061	0.0030303	0	0	0	0.00909091	0.00606061	0	0	0.0121212	0.0030303	0.0030303	0
	dark oxidation of sulfur compounds	0.0181818	0.0151515	0.00909091	0	0	0.0242424	0.0121212	0	0	0.0121212	0.0030303	0.0030303	0
	manganese oxidation	0.0030303	0.00606061	0	0.0272727	0	0.00909091	0.00909091	0.0787879	0	0.00909091	0	0.030303	0
	fermentation	15.5455	2.14848	1.21515	1.96061	0.154545	1.00303	0.842424	7.30909	0.169697	0.930303	0.869697	1.13333	0.0424242
	aerobic chemoheterotrophy	6.02424	15.7182	17.4939	12.9394	2.37273	8.79091	11.5515	30.0121	8.84242	8.92727	7.9	7.40909	0.645455
	invertebrate parasites	0.00606061	0	0.00606061	0.030303	0	0.0030303	0.00909091	0.278788	0.00909091	0.00606061	0	0.00606061	0.0030303
	human pathogens pneumonia	0.0030303	0.00909091	0	0.00909091	0	0.0030303	0.00909091	0	0	0.0030303	0.00909091	0	0
	human pathogens gastroenteritis	0	0	0	0	0	0	0	0	0	0	0.0030303	0	0
	human pathogens diarrhea	0	0	0	0	0	0	0	0	0	0	0.0030303	0	0
	human pathogens all	0.0333333	0.0393939	0.266667	0.0484848	0.0636364	0.242424	0.433333	8.00606	0.121212	0.0666667	0.0757576	0.0151515	0.0666667
	human gut	0	0	0	0	0	0	0	0	0	0	0.0030303	0	0
	mammal gut	0	0	0	0	0	0	0	0	0	0	0.0030303	0	0
	animal parasites or symbionts	0.0393939	0.0454545	0.275758	0.0848485	0.0636364	0.254545	0.442424	8.28485	0.139394	0.0787879	0.0757576	0.0272727	0.0757576
	plant pathogen	0	0.0636364	0.0636364	0.769697	1.26667	0.109091	0.169697	1.59091	0.145455	0.0181818	0.0242424	0.0515152	0.139394
	aromatic hydrocarbon degradation	0	0	0.0030303	0.0424242	0	0	0.00606061	0.375758	0.0121212	0	0	0.0151515	0
	aromatic compound degradation	0.0121212	0.0242424	0.030303	0.757576	0.0787879	0.275758	0.215152	8.63636	0.127273	0.257576	0.166667	1.36364	0.0727273
	aliphatic non methane hydrocarbon degradation	0	0	0.0030303	0.0424242	0	0	0.00606061	0.375758	0.0121212	0	0	0.0151515	0
	hydrocarbon degradation	0.848485	0.0363636	0.0333333	0.0636364	0	0.0545455	0.0969697	0.415152	0.0151515	0.0333333	0.0333333	0.069697	0
	iron respiration	0.0575758	0.0121212	0.0151515	0.030303	0	0.0969697	0.0242424	0.0484848	0	0.175758	0.3	0.593939	0
	nitrate respiration	0.030303	0.160606	1	0.524242	0.00606061	0.254545	0.581818	1.36364	0.0424242	0.169697	0.639394	0.30303	0.0030303
	nitrate reduction	0.0454545	0.29697	1.18182	1.49091	0.0606061	0.666667	0.724242	3.26061	0.133333	0.233333	0.715152	0.418182	0.0454545
	nitrogen respiration	0.030303	0.160606	1	0.524242	0.00606061	0.254545	0.581818	1.36364	0.0424242	0.169697	0.639394	0.30303	0.0030303
	fumarate respiration	0	0	0	0	0	0	0	0	0	0	0.0030303	0	0
	intracellular parasites	0.142424	0.151515	0.139394	0.606061	93.7818	0.0848485	0.0727273	0.209091	59.4606	0.272727	0.115152	0.284848	94.1667
	predatory or exoparasitic	0.19697	0.330303	0.521212	0.384848	0.0121212	0.612121	0.754545	0.0757576	0.0454545	0.578788	0.693939	0.539394	0.0333333
	cyanobacteria	0.0363636	0.272727	0.0757576	0.157576	0.0030303	0.069697	0.0333333	0.0272727	0	0.0484848	0.0272727	0.0121212	0
	anoxygenic photoautotrophy	2.16667	1.49697	0.512121	0.187879	0.00909091	0.29697	0.578788	0.0515152	0.00909091	0.415152	0.378788	0.193939	0.0030303
	oxygenic photoautotrophy	0.0363636	0.272727	0.0757576	0.157576	0.0030303	0.069697	0.0333333	0.0272727	0	0.0484848	0.0272727	0.0121212	0
	photoautotrophy	2.20303	1.7697	0.587879	0.345455	0.0121212	0.366667	0.612121	0.0787879	0.00909091	0.463636	0.406061	0.206061	0.0030303
	aerobic anoxygenic phototrophy	0	0	0.00909091	0.0393939	0	0	0	0.00606061	0.0030303	0.00606061	0	0.00606061	0.0151515
	photoheterotrophy	2.1697	1.49697	0.521212	0.227273	0.00909091	0.29697	0.581818	0.0606061	0.0121212	0.421212	0.378788	0.2	0.0181818
	phototrophy	2.20606	1.7697	0.59697	0.384848	0.0121212	0.366667	0.615152	0.0878788	0.0121212	0.469697	0.406061	0.212121	0.0181818
	plastic degradation	0	0.0636364	0.0606061	0.763636	1.26667	0.0484848	0.0121212	1.18485	0.136364	0.00909091	0.0212121	0.0454545	0.139394
	ureolysis	0.00606061	0.190909	0.227273	0.160606	0	0.372727	0.39697	0.3	0.00606061	0.0545455	0.190909	0.0666667	0
	reductive acetogenesis	0.0181818	0	0	0.00606061	0	0	0.0030303	0	0	0	0	0	0
	chemoheterotrophy	19.403	16.3667	18.3212	13.5152	2.50303	9.46061	12.0545	33.6818	8.94545	9.52121	8.6	7.85152	0.681818
