# Supplementary material for: Long-Term Phytoremediation of Coastal Saline Soil Reveals Plant Species-Specific Patterns of Microbial Community Recruitment
Source: mSystems. 2020 Mar 3;5(2):e00741-19. doi: 10.1128/mSystems.00741-19 (PMC7055657; doi:10.1128/mSystems.00741-19)
Supplement: TABLE S5 [file mSystems.00741-19-st005.xlsx]

## Sheet: TABLE S5
			GHL				LCM				TCL
	Function/guild	Barren soil	Distal-rhizosphere	Proximal-rhizosphere	Rhizoplane	Endosphere	Distal-rhizosphere	Proximal-rhizosphere	Rhizoplane	Endosphere	Distal-rhizosphere	Proximal-rhizosphere	Rhizoplane	Endosphere
Fungi	Animal Pathogen	0	0.0583333	0.0133333	0.663333	0.0933333	0.126667	0.27	0.503333	0.0983333	0.111667	0.258333	0.963333	0
	Animal Pathogen/Undefined Saprotroph	0.185	0.085	0.0333333	0.00833333	0.183333	0.178333	0.123333	0.0683333	0.166667	0.613333	1.85167	3.48	21.7783
	Animal Pathogen/Wood Saprotroph	0.035	0.165	0.0266667	2.39667	0.403333	0	0	0.00666667	0	0	0.00166667	0.0116667	0
	Arbuscular Mycorrhizal	0.005	0.0483333	0.36	0.0316667	0.04	0.0233333	0.025	0.005	0	0.0483333	0.0583333	0.00833333	0
	Dung Saprotroph	0.055	0.351667	0.145	0.203333	0.196667	3.365	0.858333	0.12	0	5.35167	2.94	1.75833	0.015
	Dung Saprotroph/Plant Saprotroph/Wood Saprotroph	0.0983333	0.976667	0.08	0.00666667	0	0.123333	0.0466667	0.06	0.02	0.24	0.303333	0.335	0.0116667
	Dung Saprotroph/Undefined Saprotroph	0	0.0533333	3.16667	0.296667	0	0.00166667	0.005	0.005	0	0.00333333	0	0.01	0.0633333
	Endophyte/Fungal Parasite/Plant Pathogen	0.288333	0.325	0.623333	0.373333	0	0.233333	0.206667	0.675	0.015	0.0516667	0.0466667	0.00666667	0.0316667
	Endophyte/Lichen Parasite/Plant Pathogen/Undefined Saprotroph	4.98333	0.165	0.18	0.101667	0.138333	0.788333	0.698333	1.235	1.48667	4.93667	0.611667	4.535	1.62
	Fungal Parasite	0.00333333	0.055	0.0216667	0.015	0	0.156667	0.0883333	0.768333	24.9383	0.215	0.7	4.84	0.221667
	Plant Pathogen	19.8667	23.3283	10.2883	7.4	2.395	8.21667	11.8117	43.7117	5.61167	8.47	5.25333	6.20167	3.04833
	Plant Pathogen/Undefined Saprotroph	0.49	2.875	1.76167	0.195	0	0.43	0.546667	0.0333333	0.095	0.693333	0.208333	0.335	0.0216667
	Plant Saprotroph/Wood Saprotroph	0.01	0.0316667	0.0183333	0.02	0	0.00833333	0.0716667	0.303333	0.0116667	0.0266667	0.125	0.596667	0
	Undefined Saprotroph	2.38167	19.8083	2.16667	58.295	4.155	6.62167	5.55167	6.945	9.35167	11.355	11.1783	24.1333	19.0683
	Undefined Saprotroph/Wood Saprotroph	0.025	0	0	0.00333333	0	0.0266667	0.0183333	0.00166667	0	0	0.0283333	0.00166667	1.06333
	Wood Saprotroph	0.00166667	0.0183333	0.0766667	0.595	0	0.055	0.06	0.005	0.00833333	0.276667	0.231667	0.196667	0
